# Supplementary material for: Repetitive marsquakes in Martian upper mantle
Source: Nat Commun. 2022 Mar 30;13:1695. doi: 10.1038/s41467-022-29329-x (PMC8967838; doi:10.1038/s41467-022-29329-x)
Supplement: Supplementary file 3 — Supplementary software 1 [file 41467_2022_29329_MOESM3_ESM.zip]

Archive with 29 entries (25 files):
- README.dat
- TEMPLATE/
- TEMPLATE/20190523021933.612519_XB.ELYSE.02.BHU.sac
- TEMPLATE/20190523021933.612519_XB.ELYSE.02.BHV.sac
- TEMPLATE/20190523021933.612519_XB.ELYSE.02.BHW.sac
- TEMPLATE/20190726121615.587009_XB.ELYSE.02.BHU.sac
- TEMPLATE/20190726121615.587009_XB.ELYSE.02.BHV.sac
- TEMPLATE/20190726121615.587009_XB.ELYSE.02.BHW.sac
- example/
- example/__pycache__/
- example/__pycache__/matched_filter.cpython-37.pyc
- example/__pycache__/matched_filter_plot_paperfig.cpython-37.pyc
- example/__pycache__/xcorr.cpython-37.pyc
- example/detected.txt
- example/matched_filter.py
- example/matched_filter_plot_paperfig.py
- example/plot_s0173a_paperfig.py
- example/plot_s0235b_paperfig.py
- example/run.sh
- example/run_s0173a_freq_0.1_0.8_twin_-2_20.py
- example/run_s0235b_freq_0.1_0.8_twin_-2_20.py
- example/seisDATA/
- example/seisDATA/XB.ELYSE.02.BHU_20190523000000_20190524000000.sac
- example/seisDATA/XB.ELYSE.02.BHU_20191101000000_20191102000000.sac
- example/seisDATA/XB.ELYSE.02.BHV_20190523000000_20190524000000.sac
- example/seisDATA/XB.ELYSE.02.BHV_20191101000000_20191102000000.sac
- example/seisDATA/XB.ELYSE.02.BHW_20190523000000_20190524000000.sac
- example/seisDATA/XB.ELYSE.02.BHW_20191101000000_20191102000000.sac
- example/xcorr.py
