# Supplementary material for: Repetitive marsquakes in Martian upper mantle
Source: Nat Commun. 2022 Mar 30;13:1695. doi: 10.1038/s41467-022-29329-x (PMC8967838; doi:10.1038/s41467-022-29329-x)
Supplement: Supplementary file 3 — Supplementary software 1 [file 41467_2022_29329_MOESM3_ESM.zip › README.dat]

This README file accompanies the material presented in "Repetitive marsquakes in Martian upper mantle" by W. Sun and H. Tkalčić, published ...

# Installation and dependant python enviroment
The code is under the standard Python (>3.0) environment with ObsPy (https://docs.obspy.org/) installed.
More information on the installation of ObsPy can be found at https://github.com/obspy/obspy/wiki#installation.

# Directory structure
TEMPLATE: folder containing template events in SAC format.
example: folder containing scripts of the MF method and plots.
    seisDATA folder containing continous waveform for this example.
    matched_filter.py core function of MF method.
    matched_filter_plot_paperfig.py internal function to reproduce Figure 2 of this paper.
    plot_s0????_paper.py main script to plot Figure 2 of this paper.
    run.sh a bash shell script to run all python scripts.
    run_s0????_freq_0.1_0.8_twin_-2_20.py script to run MF detections with frequency band of 0.1-0.8 Hz and template window of [-2, 20] s relative to S arrival.
    xcorr.py cross-correlation functions.

# Quick run the example
Once you have ObsPy installed, enter the `example` directory and run 'sh run.sh'. You will get results in the directory starting with S0173a_* or S023b_*.

If you have problems to run the code, please do not hesitate to contact W. Sun at swj@mail.iggcas.ac.cn. Thank you.
