# Supplementary material for: Repetitive marsquakes in Martian upper mantle
Source: Nat Commun. 2022 Mar 30;13:1695. doi: 10.1038/s41467-022-29329-x (PMC8967838; doi:10.1038/s41467-022-29329-x)
Supplement: Supplementary file 3 — Supplementary software 1 [file 41467_2022_29329_MOESM3_ESM.zip › example/detected.txt]

./S0173a_freq_0.1_0.8_twin_-2.0_20.0/figures_x7_paperfig/201905230219_201905230000_00
./S0173a_freq_0.1_0.8_twin_-2.0_20.0/figures_x7_paperfig/201905230219_201905230000_01
./S0173a_freq_0.1_0.8_twin_-2.0_20.0/figures_x7_paperfig/201905230219_201905230000_02
./S0235b_freq_0.1_0.8_twin_-2.0_20.0/figures_x7_paperfig/201907261216_201911010000_00
./S0173a_freq_0.1_0.8_twin_-2.0_20.0/figures_x7_paperfig/201905230219_201905230000_00
./S0173a_freq_0.1_0.8_twin_-2.0_20.0/figures_x7_paperfig/201905230219_201905230000_01
./S0173a_freq_0.1_0.8_twin_-2.0_20.0/figures_x7_paperfig/201905230219_201905230000_02
./S0235b_freq_0.1_0.8_twin_-2.0_20.0/figures_x7_paperfig/201907261216_201911010000_00
./S0173a_freq_0.1_0.8_twin_-2.0_20.0/figures_x7_paperfig/201905230219_201905230000_00
./S0173a_freq_0.1_0.8_twin_-2.0_20.0/figures_x7_paperfig/201905230219_201905230000_01
./S0173a_freq_0.1_0.8_twin_-2.0_20.0/figures_x7_paperfig/201905230219_201905230000_02
./S0235b_freq_0.1_0.8_twin_-2.0_20.0/figures_x7_paperfig/201907261216_201911010000_00
./S0173a_freq_0.1_0.8_twin_-2.0_20.0/figures_x7_paperfig/201905230219_201905230000_00
./S0173a_freq_0.1_0.8_twin_-2.0_20.0/figures_x7_paperfig/201905230219_201905230000_01
./S0173a_freq_0.1_0.8_twin_-2.0_20.0/figures_x7_paperfig/201905230219_201905230000_02
./S0235b_freq_0.1_0.8_twin_-2.0_20.0/figures_x7_paperfig/201907261216_201911010000_00
./S0173a_freq_0.1_0.8_twin_-2.0_20.0/figures_x7_paperfig/201905230219_201905230000_00
./S0173a_freq_0.1_0.8_twin_-2.0_20.0/figures_x7_paperfig/201905230219_201905230000_01
./S0173a_freq_0.1_0.8_twin_-2.0_20.0/figures_x7_paperfig/201905230219_201905230000_02
./S0235b_freq_0.1_0.8_twin_-2.0_20.0/figures_x7_paperfig/201907261216_201911010000_00
