# Supplementary material for: Repetitive marsquakes in Martian upper mantle
Source: Nat Commun. 2022 Mar 30;13:1695. doi: 10.1038/s41467-022-29329-x (PMC8967838; doi:10.1038/s41467-022-29329-x)
Supplement: Supplementary file 3 — Supplementary software 1 [file 41467_2022_29329_MOESM3_ESM.zip › example/matched_filter.py]

# -*- coding: utf-8 -*-
# @Author: Weijia Sun
# @Date:   2020-08-25 15:13:25
# @Last Modified by:   Weijia Sun
# @Last Modified time: 2020-09-08 20:16:19

import os
import glob

import numpy as np

from obspy import read
from obspy import UTCDateTime
from obspy import Stream
from obspy.io.sac import SACTrace
from obspy.signal.trigger import trigger_onset

from xcorr import correlate_template

import matplotlib.pyplot as plt
import matplotlib.gridspec as gridspec


def generate_template_from_sac(sacfiles, filter=False, freqmin=0.03, freqmax=2, zerophase=True, corners=4,
                               savepath="./template",
                               reftime="2019-05-23T02:25:53.8", start=-2, end=100):

    try:
        os.makedirs(savepath)
    except:
        pass

    reftime = UTCDateTime(reftime)
    t1 = reftime + start
    t2 = reftime + end

    sacfiles.sort()
    for file in sacfiles:
        tr = read(file)[0]
        tr.detrend(type="linear")
        tr.detrend(type="constant")

        if filter:
            tr.filter(type="bandpass", freqmin=freqmin,
                      freqmax=freqmax, zerophase=zerophase, corners=corners)

        o = tr.stats.starttime - tr.stats.sac.b + tr.stats.sac.o
        fn = o.strftime("%Y%m%d%H%M%S") + "_" + tr.id
        filen = savepath + "/" + fn + ".sac"

        tr.trim(starttime=t1, endtime=t2)
        tr.write(filen, format="SAC")
        # print(filen)


def match(tr_template, tr_waveform,
          filter=False, freqmin=0.03, freqmax=2,
          zerophase=True, corners=4,
          savepath="./match"):

    try:
        os.makedirs(savepath)
    except:
        pass

    if tr_template.id != tr_waveform.id:
        return

    if tr_template.stats.sampling_rate != tr_waveform.stats.sampling_rate:
        return

    tr_waveform.detrend(type="linear")
    tr_waveform.detrend(type="constant")
    if filter:
        tr_waveform.filter(type="bandpass", freqmin=freqmin,
                           freqmax=freqmax, zerophase=zerophase,
                           corners=corners)

    # tr_waveform.trim(starttime=UTCDateTime(
    #     "2019-05-23T02:25:00"), endtime=tr_waveform.stats.endtime)

    # tr_waveform.normalize()
    # tr_template.normalize()
    # amp_max = np.max(np.abs(tr_template.data))
    # tr_waveform.data[np.where(np.abs(tr_waveform.data) > 1.2*amp_max)] = 0.0

    # st = Stream([tr_template, tr_waveform])
    # st.plot()

    # a = np.copy(tr_waveform.data)
    # b = np.copy(tr_template.data)

    # a = (a - np.mean(a)) / (np.std(a) * len(a))
    # b = (b - np.mean(b)) / (np.std(b))
    # c = np.correlate(a, b, 'valid')

    data = np.copy(tr_waveform.data)
    template = np.copy(tr_template.data)
    c = correlate_template(data, template, mode='valid', demean=False,
                           normalize='full', method='auto')

    tr_ncc = tr_waveform.copy()
    # tr_ncc.stats.channel = "NCC"
    tr_ncc.data = np.copy(c)
    # print(c)
    # print(np.max(c), np.min(c))
    # # tr_ncc.plot()
    # print(np.median(np.abs(c)))
    # print(c.size)
    # print(tr_waveform.stats.npts)

    # print(tr_ncc.stats.starttime)
    # print(tr_waveform.stats.starttime)

    # tr_waveform.normalize()
    # tr_waveform.data *= np.max(np.abs(c))
    # st = Stream([tr_ncc, tr_waveform])
    # st.plot()

    sac0 = SACTrace.from_obspy_trace(tr_template)
    o = sac0.reftime + sac0.o
    s = tr_waveform.stats.starttime
    fo = o.strftime("%Y%m%d%H%M")
    fs = s.strftime("%Y%m%d%H%M")
    fn = "_".join([fo, fs, tr_template.id]) + ".sac"
    filen = savepath + "/" + fn
    # print(filen)
    sac = SACTrace.from_obspy_trace(tr_ncc)
    sac.o = o
    # tr_ncc.write(filen, format="SAC")
    sac.write(filen)


def split_days(path, ):
    pass


def cccsum(st, threshold=9, plot=False, savepath="cc_sum"):

    try:
        os.makedirs(savepath)
    except:
        pass

    t1 = []
    t2 = []

    for tr in st:
        t1.append(tr.stats.starttime)
        t2.append(tr.stats.endtime)

    st2 = st.copy()
    tstart = max(t1)
    tend = min(t2)
    st2.trim(starttime=tstart, endtime=tend, fill_value=0.0)

    # l = []
    # for tr in st2:
    #     l.append(tr.stats.npts)
    # print(l)

    cc_sum = np.zeros(st2[0].stats.npts)
    n = 0
    for tr in st2:
        try:
            cc_sum += tr.data
            n += 1
        except:
            continue

    # mean cc
    if n > 0:
        cc_sum /= len(st)

    abs_cc_sum = np.abs(cc_sum)
    abs_cc_sum_gt_zero = abs_cc_sum[np.where(abs_cc_sum > 0)]
    mad = np.median(abs_cc_sum_gt_zero) * threshold

    # mad = np.median(np.abs(cc_sum)) * threshold

    # delta = tr.stats.delta

    tr = st2[0].copy()
    tr.data = np.copy(cc_sum)
    sac = SACTrace.from_obspy_trace(tr)
    sac.user0 = mad / threshold

    if plot:
        fig, ax = plt.subplots(2, 1)
        ax[0].plot(cc_sum, color="k", linewidth=0.5)
        ax[0].hlines([mad], 0, len(cc_sum), color=['r', 'b'], linestyle='--')
        plt.tight_layout()
        plt.show()
    # fn = p.xcorr_fig_path + "/" +
    # mad_plot('junk', tstart, delta, mad, cc_sum)

    o = sac.reftime + sac.o
    s = tr.stats.starttime
    fo = o.strftime("%Y%m%d%H%M")
    fs = s.strftime("%Y%m%d%H%M")
    fn = "_".join(["ccsum", fo, fs]) + ".sac"
    filen = savepath + "/" + fn
    sac.write(filen)


def find_trigger(tr, threshold=9, savepath="cc_sum"):

    try:
        os.makedirs(savepath)
    except:
        pass

    threshold = tr.stats.sac.user0 * threshold

    data = np.copy(tr.data)
    onsets = trigger_onset(charfct=data, thres1=threshold, thres2=0)
    print(threshold)
    print(onsets)
    points = []
    for a, b in onsets:
        # print(a, b)
        t1 = tr.stats.starttime + a * tr.stats.delta
        t2 = tr.stats.starttime + b * tr.stats.delta
        # print(t1, t2)
        try:
            d = data[a:b]
            max_index = np.argmax(d) + a
            points.append(max_index)
        except:
            continue

    times = []
    for p in points:
        times.append(tr.stats.starttime + p * tr.stats.delta)

    sac = SACTrace.from_obspy_trace(tr)
    o = sac.reftime + sac.o
    s = tr.stats.starttime
    fo = o.strftime("%Y%m%d%H%M")
    fs = s.strftime("%Y%m%d%H%M")
    fn = "_".join(["trigger", fo, fs]) + ".txt"
    fn_ccsum = "_".join(["ccsum", fo, fs]) + ".sac"
    filen = savepath + "/" + fn
    # print(filen)

    if len(times) > -1:
        fp = open(filen, "w")
        fp.write("%s %d\n" % (fn_ccsum, len(times)))
        for t in times:
            fp.write("\t%s\n" % str(t))
        fp.close()

    return tr, times


def plot_trigger(file, template_path, waveform_path, ccsum_path,
                 threshold=9,
                 freqmin=0.1, freqmax=1, zerophase=True, corners=4,
                 savepath="figures"):

    try:
        os.makedirs(savepath)
    except:
        pass

    with open(file, "r") as fp:
        lines = fp.readlines()

    row = lines[0].split()
    fn = row[0]
    npoints = int(row[1])

    times = []
    for line in lines[1:]:
        times.append(UTCDateTime(line))
    # print(times)

    # get ccsum file
    # print(fn)
    tr_ccsum = read(ccsum_path + "/" + fn)[0]
    mad = tr_ccsum.stats.sac.user0 * threshold
    lags = []
    starttime = tr_ccsum.stats.starttime
    for t in times:
        lag = int((t - starttime) / tr_ccsum.stats.delta)
        lags.append(lag)

    # load template file
    # print(tr_ccsum.stats)
    sac = SACTrace.from_obspy_trace(tr_ccsum)
    o = sac.reftime + sac.o
    fo = o.strftime("%Y%m%d%H%M")
    files = glob.glob(template_path + "/%s*sac" % fo)
    files.sort()
    print(files)
    st_template = Stream()
    for file in files:
        st_template += read(file)

    # load waveform file
    s = tr_ccsum.stats.starttime.strftime("%Y%m%d")
    row = tr_ccsum.id.split(".")
    # print(waveform_path + "/%s*_%s*sac" % (".".join(row[:2]), s))
    files = glob.glob(waveform_path + "/%s*_%s*_*sac" % (".".join(row[:2]), s))
    st_waveform = Stream()
    for file in files:
        # print(file)
        st_waveform += read(file)
    st_waveform.filter(type="bandpass", freqmin=freqmin, freqmax=freqmax,
                       zerophase=zerophase, corners=corners)

    # make figures
    fig = plt.figure(figsize=(10, 6))
    gs = gridspec.GridSpec(2, 2, width_ratios=[3, 1])
    ax_ccsum = plt.subplot(gs[0, 0])
    ax_hist = plt.subplot(gs[0, 1])
    ax_wave = plt.subplot(gs[1, :])

    tt = tr_ccsum.times()
    ax_ccsum.plot(tt, tr_ccsum.data, lw=0.75, color="k")
    ax_ccsum.axhline(mad, color='r', linestyle='--')
    ax_ccsum.set_xlim(np.min(tt), np.max(tt))
    ax_ccsum.set_ylim(-1.05, 1.05)
    # plot markers
    amps = tr_ccsum.data[lags]
    # print(lags)
    # print(amps)
    x = np.array(lags) * tr_ccsum.stats.delta
    y = amps
    ax_ccsum.scatter(x, y, color='k', marker='o')
    ax_ccsum.set_xlabel("Time (s) after %s" % str(starttime))
    ax_ccsum.set_ylabel("Mean CC")
    ax_ccsum.annotate('%d matches' % npoints,
                      xy=(0.5, 0.05), xycoords='axes fraction',
                      horizontalalignment='center',
                      verticalalignment='center')

    bin_width = 0.1
    bins = np.arange(-1, 1, bin_width)
    freq, _, _ = ax_hist.hist(x=tr_ccsum.data, bins=bins,
                              orientation='horizontal', log=True,
                              facecolor="#adb5bd", edgecolor="white", alpha=1)
    ax_hist.plot(freq, bins[1:]-(bin_width/2), color='k', lw=1)
    ax_hist.axhline(mad, color='r', linestyle='--')
    ax_hist.set_ylim(-1.05, 1.05)
    ax_hist.set_yticklabels([])
    ax_hist.set_xlabel("Number")
    ax_hist.annotate('Threshold CC = %.2f' % mad,
                     xy=(0.5, 0.95), xycoords='axes fraction',
                     horizontalalignment='center',
                     verticalalignment='center')

    ax_wave.set_ylim(0, 3)
    ax_wave.invert_yaxis()

    ticks = []
    labels = []
    colors = ["red", "blue", "green", "purple"]
    for i, tr in enumerate(st_waveform):

        # plot waveform
        tr.normalize()
        tr.data *= 10
        # print(np.max(tr.data), np.min(tr.data))
        t0 = tr.stats.starttime - starttime
        tt = t0 + tr.times()
        am = np.copy(tr.data) * 0.5 + 0.5 + i * 1
        # print(np.max(tr.data), np.min(tr.data))
        # print(np.max(am), np.min(am))
        ax_wave.plot(tt, am, lw=0.5, color="k")

        ticks.append(0.5 + i * 1)
        labels.append(tr.id)

        for k, x0 in enumerate(x):
            # plot template
            tr0 = st_template.select(id=tr.id)[0]
            tr0.normalize()
            tt = x0 + tr0.times()
            maxv = _slice_norm(tr_wave=tr, tr_template=tr0, x0=x0, t0=t0)
            # print(maxv)
            am = np.copy(tr0.data) * 0.5 * maxv + 0.5 + i * 1

            ax_wave.plot(tt, am, lw=1, color=colors[k % 4])

    # ax_wave.set_xlim(1350, 1500)
    tt = tr_ccsum.times()
    # ax_wave.set_xlim(np.min(tt), np.max(tt))
    ax_wave.set_xlim(48700, 48800)
    ax_wave.set_yticks(ticks)
    ax_wave.set_yticklabels(labels)
    ax_wave.set_xlabel("Time (s)")

    plt.tight_layout()

    # o = sac.reftime + sac.o
    s = tr_ccsum.stats.starttime
    # fo = o.strftime("%Y%m%d%H%M")
    fs = s.strftime("%Y%m%d%H%M")
    fn = "_".join([fo, fs])
    filen = savepath + "/" + fn
    print(filen)
    for fmt in [".png", ".pdf"]:
        plt.savefig(filen + fmt)


def plot_trigger_simple(file, template_path, waveform_path, ccsum_path,
                        threshold=9,
                        freqmin=0.1, freqmax=1, zerophase=True, corners=4,
                        savepath="figures"):

    try:
        os.makedirs(savepath)
    except:
        pass

    with open(file, "r") as fp:
        lines = fp.readlines()

    row = lines[0].split()
    fn = row[0]
    npoints = int(row[1])

    times = []
    for line in lines[1:]:
        times.append(UTCDateTime(line))
    # print(times)

    # get ccsum file
    # print(fn)
    tr_ccsum = read(ccsum_path + "/" + fn)[0]
    mad = tr_ccsum.stats.sac.user0 * threshold
    lags = []
    starttime = tr_ccsum.stats.starttime
    for t in times:
        lag = int((t - starttime) / tr_ccsum.stats.delta)
        lags.append(lag)

    # load template file
    # print(tr_ccsum.stats)
    sac = SACTrace.from_obspy_trace(tr_ccsum)
    o = sac.reftime + sac.o
    fo = o.strftime("%Y%m%d%H%M")
    files = glob.glob(template_path + "/%s*sac" % fo)
    files.sort()
    st_template = Stream()
    for file in files:
        st_template += read(file)

    # load waveform file
    s = tr_ccsum.stats.starttime.strftime("%Y%m%d")
    row = tr_ccsum.id.split(".")
    # print(waveform_path + "/%s*_%s*sac" % (".".join(row[:2]), s))
    files = glob.glob(waveform_path + "/%s*_%s*_*sac" % (".".join(row[:2]), s))
    st_waveform = Stream()
    for file in files:
        # print(file)
        st_waveform += read(file)
    st_waveform.filter(type="bandpass", freqmin=freqmin, freqmax=freqmax,
                       zerophase=zerophase, corners=corners)

    # make figures
    fig = plt.figure(figsize=(10, 6))
    gs = gridspec.GridSpec(2, 2, width_ratios=[3, 1])
    ax_ccsum = plt.subplot(gs[0, 0])
    ax_hist = plt.subplot(gs[0, 1])
    ax_wave = plt.subplot(gs[1, :])

    tt = tr_ccsum.times()
    ax_ccsum.plot(tt, tr_ccsum.data, lw=0.75, color="k")
    ax_ccsum.axhline(mad, color='r', linestyle='--')
    ax_ccsum.set_xlim(np.min(tt), np.max(tt))
    ax_ccsum.set_ylim(-1.05, 1.05)
    # plot markers
    amps = tr_ccsum.data[lags]
    # print(lags)
    # print(amps)
    x = np.array(lags) * tr_ccsum.stats.delta
    y = amps
    ax_ccsum.scatter(x, y, color='k', marker='o')
    ax_ccsum.set_xlabel("Time (s) after %s" % str(starttime))
    ax_ccsum.set_ylabel("Mean CC")
    ax_ccsum.annotate('%d matches' % npoints,
                      xy=(0.5, 0.05), xycoords='axes fraction',
                      horizontalalignment='center',
                      verticalalignment='center')

    bin_width = 0.1
    bins = np.arange(-1, 1, bin_width)
    freq, _, _ = ax_hist.hist(x=tr_ccsum.data, bins=bins,
                              orientation='horizontal', log=True,
                              facecolor="#adb5bd", edgecolor="white", alpha=1)
    ax_hist.plot(freq, bins[1:]-(bin_width/2), color='k', lw=1)
    ax_hist.axhline(mad, color='r', linestyle='--')
    ax_hist.set_ylim(-1.05, 1.05)
    ax_hist.set_yticklabels([])
    ax_hist.set_xlabel("Number")
    ax_hist.annotate('Threshold CC = %.2f' % mad,
                     xy=(0.5, 0.95), xycoords='axes fraction',
                     horizontalalignment='center',
                     verticalalignment='center')

    ax_wave.set_ylim(0, 3)
    ax_wave.invert_yaxis()

    # ticks = []
    # labels = []
    # colors = ["red", "blue", "green", "purple"]
    # for i, tr in enumerate(st_waveform):

    #     # plot waveform
    #     tr.normalize()
    #     tr.data *= 10
    #     # print(np.max(tr.data), np.min(tr.data))
    #     t0 = tr.stats.starttime - starttime
    #     tt = t0 + tr.times()
    #     am = np.copy(tr.data) * 0.5 + 0.5 + i * 1
    #     # print(np.max(tr.data), np.min(tr.data))
    #     # print(np.max(am), np.min(am))
    #     ax_wave.plot(tt, am, lw=0.5, color="k")

    #     ticks.append(0.5 + i * 1)
    #     labels.append(tr.id)

    #     for k, x0 in enumerate(x):
    #         # plot template
    #         tr0 = st_template.select(id=tr.id)[0]
    #         tr0.normalize()
    #         tt = x0 + tr0.times()
    #         maxv = _slice_norm(tr_wave=tr, tr_template=tr0, x0=x0, t0=t0)
    #         # print(maxv)
    #         am = np.copy(tr0.data) * 0.5 * maxv + 0.5 + i * 1

    #         ax_wave.plot(tt, am, lw=1, color=colors[k % 4])

    # ax_wave.set_xlim(1350, 1500)
    # tt = tr_ccsum.times()
    # ax_wave.set_xlim(np.min(tt), np.max(tt))
    # ax_wave.set_yticks(ticks)
    # ax_wave.set_yticklabels(labels)
    # ax_wave.set_xlabel("Time (s)")

    plt.tight_layout()

    # o = sac.reftime + sac.o
    s = tr_ccsum.stats.starttime
    # fo = o.strftime("%Y%m%d%H%M")
    fs = s.strftime("%Y%m%d%H%M")
    fn = "_".join([fo, fs])
    filen = savepath + "/" + fn
    print(filen)
    for fmt in [".png", ".pdf"]:
        plt.savefig(filen + fmt)
    plt.close()


def _slice_norm(tr_wave, tr_template, x0, t0):
    # print(x0, t0)
    length = tr_template.stats.endtime - tr_template.stats.starttime
    i1 = int((x0 - t0) / tr_wave.stats.delta)
    i2 = int((x0 - t0 + length) / tr_wave.stats.delta)
    data = np.copy(tr_wave.data)
    sliced_data = data[i1:i2]
    maxv = np.max(np.abs(sliced_data))
    return maxv


if __name__ == "__main__":

    filter = True
    freqmin = 0.1
    freqmax = 0.8
    zerophase = True
    corners = 4

    path = "/media/weijias/T7/Mars/work/four_mars_events/sac/"
    sacfiles = glob.glob(path + "20190523021933*sac")
    generate_template_from_sac(sacfiles, filter=filter, freqmin=freqmin,
                               freqmax=freqmax, zerophase=zerophase,
                               corners=corners, start=-2, end=30)

    # os._exit(-1)

    # tr_template = read("template/20190523024231_XB.ELYSE.02.BHV.sac")[0]
    # tr_waveform = read(
    #     "/media/weijias/T7/Mars/work/four_mars_events/sac/20190523021933*BHV*sac")[0]

    # match(tr_template, tr_waveform, filter=filter, freqmin=freqmin,
    #       freqmax=freqmax, zerophase=zerophase,
    #       corners=corners)

    for cmp in ["BHU", "BHV", "BHW"]:
        tr_template = read(
            "template/20190523021933_XB.ELYSE.02.%s.sac" % cmp)[0]
        tr_waveform = read(
            "/media/weijias/T7/Mars/work/four_mars_events/sac/20190523021933*%s*sac" % cmp)[0]

        match(tr_template, tr_waveform, filter=filter, freqmin=freqmin,
              freqmax=freqmax, zerophase=zerophase,
              corners=corners, savepath="./match")

    st = read("./match/*sac")
    cccsum(st, threshold=9, plot=False, savepath="sum")

    tr = read("sum/ccsum_201905230219_201905230202.sac")[0]
    find_trigger(tr, threshold=0.5, savepath="sum")

    file = glob.glob("sum/*txt")[0]
    # print(file)
    plot_trigger(file, template_path="template",
                 waveform_path="/media/weijias/T7/Mars/DATA/XB.ELYSE.02.BH.days",
                 ccsum_path="sum", savepath="figures")
