# Supplementary material for: Repetitive marsquakes in Martian upper mantle
Source: Nat Commun. 2022 Mar 30;13:1695. doi: 10.1038/s41467-022-29329-x (PMC8967838; doi:10.1038/s41467-022-29329-x)
Supplement: Supplementary file 3 — Supplementary software 1 [file 41467_2022_29329_MOESM3_ESM.zip › example/matched_filter_plot_paperfig.py]

# -*- coding: utf-8 -*-
# @Author: Weijia Sun
# @Date:   2020-08-25 15:13:25
# @Last Modified by:   Weijia Sun
# @Last Modified time: 2021-01-23 15:11:35

import os
import glob

import numpy as np

from obspy import read
from obspy import UTCDateTime
from obspy import Stream
from obspy.io.sac import SACTrace
from obspy.signal.trigger import trigger_onset

from xcorr import correlate_template

import matplotlib.pyplot as plt
import matplotlib.gridspec as gridspec


def plot_trigger(file, template_path, waveform_path, ccsum_path, match_path,
                 threshold=9,
                 freqmin=0.1, freqmax=1, zerophase=True, corners=4,
                 savepath="figures"):

    try:
        os.makedirs(savepath)
    except:
        pass

    with open(file, "r") as fp:
        lines = fp.readlines()

    row = lines[0].split()
    fn = row[0]
    npoints = int(row[1])

    if npoints > 10:
        return

    if npoints < 1:
        return

    times = []
    for line in lines[1:]:
        times.append(UTCDateTime(line))
    # print(times)

    # get ccsum file
    # print(fn)
    tr_ccsum = read(ccsum_path + "/" + fn)[0]
    mad = tr_ccsum.stats.sac.user0 * threshold
    if mad > 1:
        return

    lags = []
    starttime = tr_ccsum.stats.starttime
    for t in times:
        lag = int((t - starttime) / tr_ccsum.stats.delta)
        lags.append(lag)

    # load template file
    # print(tr_ccsum.stats)
    sac = SACTrace.from_obspy_trace(tr_ccsum)
    o = sac.reftime + sac.o
    fo = o.strftime("%Y%m%d%H%M")
    files = glob.glob(template_path + "/%s*sac" % fo)
    files.sort()
    st_template = Stream()
    for file in files:
        st_template += read(file)

    # load waveform file
    s = tr_ccsum.stats.starttime.strftime("%Y%m%d")
    row = tr_ccsum.id.split(".")
    # print(waveform_path + "/%s*_%s*sac" % (".".join(row[:2]), s))
    files = glob.glob(waveform_path + "/%s*_%s*_*sac" % (".".join(row[:2]), s))
    st_waveform = Stream()
    for file in files:
        # print(file)
        st_waveform += read(file)
    st_waveform.filter(type="bandpass", freqmin=freqmin, freqmax=freqmax,
                       zerophase=zerophase, corners=corners)
    # print(st_waveform)
    # st_waveform.plot()

    # read correlation coefficients file,
    # e.g., 201905230219_201910240000_XB.ELYSE.02.BHU.sac
    files = glob.glob(match_path + "/%s*_%s*_*sac" % (fo, s))
    files.sort()
    # print(files)
    st_match_cc = Stream()
    for file in files:
        st_match_cc += read(file)

    # detected events
    for ik in range(npoints):
        # make figures
        fig = plt.figure(figsize=(8, 5))
        gs = gridspec.GridSpec(2, 2, width_ratios=[3, 1], height_ratios=[1, 1.5])
        ax_ccsum = plt.subplot(gs[0, 0])
        ax_hist = plt.subplot(gs[0, 1])
        ax_wave = plt.subplot(gs[1, :])

        tt = tr_ccsum.times()
        ax_ccsum.plot(tt, tr_ccsum.data, lw=0.75, color="k")
        ax_ccsum.axhline(mad, color='r', linestyle='--')
        ax_ccsum.set_xlim(np.min(tt), np.max(tt))
        ax_ccsum.set_ylim(-1.05, 1.05)
        # plot markers
        amps = tr_ccsum.data[lags]
        # print(lags)
        # print(amps)
        x = np.array(lags) * tr_ccsum.stats.delta
        y = amps
        ax_ccsum.scatter(x, y, color='k', marker='o')
        ax_ccsum.set_xlabel("Time (s) after %s" % str(starttime))
        ax_ccsum.set_ylabel("Mean CC")
        ax_ccsum.annotate('%d matches' % npoints,
                          xy=(0.5, 0.05), xycoords='axes fraction',
                          horizontalalignment='center',
                          verticalalignment='bottom')

        bin_width = 0.1
        bins = np.arange(-1, 1, bin_width)
        freq, _, _ = ax_hist.hist(x=tr_ccsum.data, bins=bins,
                                  orientation='horizontal', log=True,
                                  facecolor="#adb5bd", edgecolor="white", alpha=1)
        ax_hist.plot(freq, bins[1:]-(bin_width/2), color='k', lw=1)
        ax_hist.axhline(mad, color='r', linestyle='--')
        ax_hist.set_ylim(-1.05, 1.05)
        ax_hist.set_yticklabels([])
        ax_hist.set_xlabel("Number")
        ax_hist.annotate('Threshold CC = %.2f' % mad,
                         xy=(0.5, 0.95), xycoords='axes fraction',
                         horizontalalignment='center',
                         verticalalignment='top')

        ax_wave.set_ylim(0, 3)
        ax_wave.invert_yaxis()

        ticks = []
        labels = []
        # colors = ["red", "blue", "green", "purple"]

        t1 = times[ik] - 50
        t2 = times[ik] + 100
        t1lim = t1 - starttime
        t2lim = t2 - starttime
        st_waveform_slice = st_waveform.copy()
        st_waveform_slice.trim(starttime=t1, endtime=t2)
        st_waveform_slice.normalize(global_max=True)

        st_waveform_norm = st_waveform_slice.copy()
        st_waveform_norm.trim(starttime=times[ik], endtime=times[ik]+24)
        # st_waveform_norm.normalize(global_max=True)

        # print(st_waveform_slice)
        # print(st_waveform)
        # st_waveform_slice.plot()

        t_cc = times[ik]
        # st_waveform_slice.plot()

        # mv1 = 0
        # for tr in st_waveform_norm:
        #     m = np.max(np.abs(tr.data))
        #     if mv1 < m:
        #         mv1 = m

        st_template.normalize(global_max=True)
        # mv2 = 0
        # for tr in st_template:
        #     m = np.max(np.abs(tr.data))
        #     if mv2 < m:
        #         mv2 = m

        # cc list
        ccs = []
        # traces of various components, UVW
        for i, tr in enumerate(st_waveform_slice):


            # template
            tr0 = st_template.select(id=tr.id)[0]
            # the below one line to enhance the match of the template and waveforms.
            tr_norm = st_waveform_norm.select(id=tr.id)[0]
            maxv = np.max(np.abs(tr_norm.data)) / np.max(np.abs(tr0.data))
            if np.max(np.abs(tr_norm.data)) < 0.5:
                scale = 0.75 / np.max(np.abs(tr_norm.data))
            else:
                scale = 1.0

            # plot waveform
            # tr.normalize()
            # tr.data *= 10
            # print(np.max(tr.data), np.min(tr.data))
            t0 = tr.stats.starttime - starttime
            tt = t0 + tr.times()
            am = np.copy(tr.data) * 0.5 * scale + 0.5 + i * 1
            # print(np.max(tr.data), np.min(tr.data))
            # print(np.max(am), np.min(am))
            ax_wave.plot(tt, am, lw=0.5, color="k")

            ticks.append(0.5 + i * 1)

            rrr = tr.id.split(".")
            rnn = ".".join(rrr[2:])
            labels.append(rnn)
            # labels.append(tr.id)

            # # plot template, x location index of detected events.
            # for k, x0 in enumerate(x):
            # # plot template
            #     tr0 = st_template.select(id=tr.id)[0]
            #     tr0.normalize()
            #     tt = x0 + tr0.times()
            #     # maxv = _slice_norm(tr_wave=tr, tr_template=tr0, x0=x0, t0=t0)
            #     maxv = np.max(np.abs(tr.data))
            #     # print(maxv)
            #     am = np.copy(tr0.data) * 0.5 * maxv + 0.5 + i * 1

            #     ax_wave.plot(tt, am, lw=1, color=colors[k % 4])

            #     # add annotation of cc
            #     tr_cc = st_match_cc.select(id=tr.id)[0]
            #     it_cc = int((t_cc - tr_cc.stats.starttime) / tr_cc.stats.delta)
            #     cc = tr_cc[it_cc]
            #     ax_wave.annotate('CC=%.2f' % cc,
            #                         xy=(t2lim, 0.25 + i * 1), xycoords='data',
            #                         horizontalalignment='right',
            #                         verticalalignment='bottom')
            # #     # print(0.5+i, t2lim)

            # plot template
            # tr0.normalize()
            x0 = x[ik]
            tt = x0 + tr0.times()

            # maxv = mv1 / mv2
            # print(maxv)
            # maxv = np.max(np.abs(tr.data))
            # print(maxv)

            am = np.copy(tr0.data) * 0.5 * maxv * scale + 0.5 + i * 1
            ax_wave.plot(tt, am, lw=1, color="red")
            # add annotation of cc
            tr_cc = st_match_cc.select(id=tr.id)[0]
            it_cc = int((t_cc - tr_cc.stats.starttime) / tr_cc.stats.delta)
            cc = tr_cc[it_cc]
            ax_wave.annotate('CC=%.2f' % cc,
                             xy=(t2lim, 0.25 + i * 1), xycoords='data',
                             horizontalalignment='right',
                             verticalalignment='bottom')
            ccs.append(cc)

        # ax_wave.set_xlim(1350, 1500)
        tt = tr_ccsum.times()
        # ax_wave.set_xlim(np.min(tt), np.max(tt))
        # ax_wave.set_xlim(48700, 48800)
        ax_wave.set_xlim(t1lim, t2lim)
        ax_ccsum.set_xlim(t1lim, t2lim)
        # ax_wave.set_xlim(t1lim, 8850)
        # print(t1lim, t2lim)
        # ax_wave.set_xlim(8750, 8850)

        ax_wave.set_yticks(ticks)
        ax_wave.set_yticklabels(labels)
        ax_wave.set_xlabel("Time (s)")

        # fig.suptitle('This is a somewhat long figure title', fontsize=12)

        plt.tight_layout()

        # o = sac.reftime + sac.o
        s = tr_ccsum.stats.starttime
        # fo = o.strftime("%Y%m%d%H%M")
        fs = s.strftime("%Y%m%d%H%M")
        fn = "_".join([fo, fs]) + "_%s" % str(ik).zfill(2)
        filen = savepath + "/" + fn

        flag = True
        for cc in ccs:
            if cc < 0.4:
                flag = False
        if flag:
            fp = open("detected.txt", "a")
            fp.write(filen + "\n")
            fp.close()

        print(filen)
        for fmt in [".png", ".pdf"]:
            plt.savefig(filen + fmt)
        plt.close(fig=fig)


def _slice_norm(tr_wave, tr_template, x0, t0):
    #  x0: starttime of detected event
    #  t0:
    # print(x0, t0)
    length = tr_template.stats.endtime - tr_template.stats.starttime
    i1 = int((x0 - t0) / tr_wave.stats.delta)
    i2 = int((x0 - t0 + length) / tr_wave.stats.delta)
    data = np.copy(tr_wave.data)
    print(i1, i2)
    sliced_data = data[i1:i2]
    maxv = np.max(np.abs(sliced_data))
    return maxv


if __name__ == "__main__":

    filter = True
    freqmin = 0.1
    freqmax = 0.8
    zerophase = True
    corners = 4

    path = "/media/weijias/T7/Mars/work/four_mars_events/sac/"
    sacfiles = glob.glob(path + "20190523021933*sac")
    generate_template_from_sac(sacfiles, filter=filter, freqmin=freqmin,
                               freqmax=freqmax, zerophase=zerophase,
                               corners=corners, start=-2, end=30)

    # os._exit(-1)

    # tr_template = read("template/20190523024231_XB.ELYSE.02.BHV.sac")[0]
    # tr_waveform = read(
    #     "/media/weijias/T7/Mars/work/four_mars_events/sac/20190523021933*BHV*sac")[0]

    # match(tr_template, tr_waveform, filter=filter, freqmin=freqmin,
    #       freqmax=freqmax, zerophase=zerophase,
    #       corners=corners)

    for cmp in ["BHU", "BHV", "BHW"]:
        tr_template = read(
            "template/20190523021933_XB.ELYSE.02.%s.sac" % cmp)[0]
        tr_waveform = read(
            "/media/weijias/T7/Mars/work/four_mars_events/sac/20190523021933*%s*sac" % cmp)[0]

        match(tr_template, tr_waveform, filter=filter, freqmin=freqmin,
              freqmax=freqmax, zerophase=zerophase,
              corners=corners, savepath="./match")

    st = read("./match/*sac")
    cccsum(st, threshold=9, plot=False, savepath="sum")

    tr = read("sum/ccsum_201905230219_201905230202.sac")[0]
    find_trigger(tr, threshold=0.5, savepath="sum")

    file = glob.glob("sum/*txt")[0]
    # print(file)
    plot_trigger(file, template_path="template",
                 waveform_path="/media/weijias/T7/Mars/DATA/XB.ELYSE.02.BH.days",
                 ccsum_path="sum", savepath="figures")
