# Supplementary material for: Repetitive marsquakes in Martian upper mantle
Source: Nat Commun. 2022 Mar 30;13:1695. doi: 10.1038/s41467-022-29329-x (PMC8967838; doi:10.1038/s41467-022-29329-x)
Supplement: Supplementary file 3 — Supplementary software 1 [file 41467_2022_29329_MOESM3_ESM.zip › example/plot_s0173a_paperfig.py]

# -*- coding:utf-8 -*-

'''
Description: 
version: 
Author: Weijia SUN
Date: 2021-07-16 15:54:59
LastEditors: Weijia SUN
LastEditTime: 2021-07-20 12:06:01
FilePath: /undefined/media/weijias/T7/Mars/work/repeating_marsquake_r1/code_and_example/ex1_S0173a_S0235b/plot_s0173a_paperfig.py
'''
# -*- coding: utf-8 -*-
# @Author: Weijia Sun
# @Date:   2020-08-26 14:36:58
# @Last Modified by:   Weijia Sun
# @Last Modified time: 2021-01-23 15:12:39
import os
import glob
# import matched_filter as mf
import matched_filter_plot_paperfig as mfp

from obspy import read

data_path = "./seisDATA"

# filter parameters
filter = True
freqmin = 0.1
freqmax = 0.8
zerophase = True
corners = 4

# threshold = 6
# template
start = -2
end = 20
# reftime = "2019-07-26T12:21:56.1"  # S0235b S arrival time

# paths
root = "./S0173a_freq_%.1f_%.1f_twin_%.1f_%.1f/" % (
    freqmin, freqmax, start, end)
template_path = root + "template"
match_path = root + "match"


# cccsum and plot
evtid = "*"
for threshold in [7]:
    ccsum_path = root + "ccsum_x%d" % threshold
    figure_path = root + "figures_x%d_paperfig" % threshold
    # trigger_files = glob.glob(ccsum_path + "/*txt")
    trigger_files = glob.glob(ccsum_path + "/*_%s.txt" % evtid)
    trigger_files.sort()
    for file in trigger_files:
        # print(file)
        mfp.plot_trigger(file, template_path=template_path,
                         waveform_path=data_path,
                         match_path=match_path,
                         threshold=threshold,
                         freqmin=freqmin, freqmax=freqmax,
                         zerophase=zerophase, corners=corners,
                         ccsum_path=ccsum_path, savepath=figure_path)
