# Supplementary material for: Repetitive marsquakes in Martian upper mantle
Source: Nat Commun. 2022 Mar 30;13:1695. doi: 10.1038/s41467-022-29329-x (PMC8967838; doi:10.1038/s41467-022-29329-x)
Supplement: Supplementary file 3 — Supplementary software 1 [file 41467_2022_29329_MOESM3_ESM.zip › example/run.sh]

#!/bin/sh
###
 # @Description: 
 # @version: 
 # @Author: Weijia SUN
 # @Date: 2021-07-16 16:46:09
 # @LastEditors: Weijia SUN
 # @LastEditTime: 2021-07-16 16:47:20
 # @FilePath: /undefined/media/weijias/T7/Mars/work/repeating_marsquake_r1/code_and_example/ex1_S0173a_S0235b/run.sh
### 

python run_s0173a_freq_0.1_0.8_twin_-2_20.py
python run_s0235b_freq_0.1_0.8_twin_-2_20.py
python plot_s0173a_paperfig.py
python plot_s0235b_paperfig.py
