# Supplementary material for: Repetitive marsquakes in Martian upper mantle
Source: Nat Commun. 2022 Mar 30;13:1695. doi: 10.1038/s41467-022-29329-x (PMC8967838; doi:10.1038/s41467-022-29329-x)
Supplement: Supplementary file 3 — Supplementary software 1 [file 41467_2022_29329_MOESM3_ESM.zip › example/run_s0173a_freq_0.1_0.8_twin_-2_20.py]

# -*- coding: utf-8 -*-
# @Author: Weijia Sun
# @Date:   2020-08-26 14:36:58
# @Last Modified by:   Weijia Sun
# @Last Modified time: 2020-09-08 20:05:06
import os
import glob
import matched_filter as mf

from obspy import read

data_path = "./seisDATA"

# filter parameters
filter = True
freqmin = 0.1
freqmax = 0.8
zerophase = True
corners = 4

# threshold = 9
# template
start = -2
end = 20
reftime = "2019-05-23T02:25:53.8"  # S0173a S arrival time

# paths
root = "./S0173a_freq_%.1f_%.1f_twin_%.1f_%.1f/" % (
    freqmin, freqmax, start, end)
template_path = root + "template"
match_path = root + "match"
# ccsum_path = root + "ccsum_x%d" % threshold
# figure_path = root + "figures_x%d" % threshold

# generate template
if True:
    event_path = "../TEMPLATE"
    sacfiles = glob.glob(event_path + "/20190523021933*sac")
    mf.generate_template_from_sac(sacfiles, filter=filter, freqmin=freqmin,
                                  freqmax=freqmax, zerophase=zerophase,
                                  corners=corners,
                                  reftime=reftime, start=start, end=end,
                                  savepath=template_path)


# match template with data
if True:
    for cmp in ["BHU", "BHV", "BHW"]:
        tr_template = read(template_path +
                           "/20190523021933_XB.ELYSE.02.%s.sac" % cmp)[0]

        temp = data_path + "/*%s*.sac" % cmp
        waveforms = glob.glob(temp)
        waveforms.sort()
        for dfile in waveforms:
            print(dfile)

            tr_waveform = read(dfile)[0]
            # print(tr_waveform)
            # tr_waveform.plot()

            mf.match(tr_template, tr_waveform, filter=filter, freqmin=freqmin,
                     freqmax=freqmax, zerophase=zerophase,
                     corners=corners, savepath=match_path)

# cccsum and plot
evtid = "*"
for threshold in [7]:
    ccsum_path = root + "ccsum_x%d" % threshold
    figure_path = root + "figures_x%d" % threshold
    if True:
        # get files id
        match_files = glob.glob(match_path + "/*_%s_*sac" % evtid)
        # match_files = glob.glob(match_path + "/*sac")
        match_id = []
        for f in match_files:
            bn = os.path.basename(f)
            row = bn.split("_")
            fid = "_".join(row[:2])
            if fid not in match_id:
                match_id.append(fid)
        match_id.sort()

        for mid in match_id:
            bn = match_path + "/%s*sac" % mid
            print(bn)
            st = read(bn)
            mf.cccsum(st, threshold=threshold, plot=False, savepath=ccsum_path)

    if True:
        # ccsum_files = glob.glob(ccsum_path + "/*sac")
        ccsum_files = glob.glob(ccsum_path + "/*_%s.sac" % evtid)
        ccsum_files.sort()
        for cf in ccsum_files:
            print(cf)
            tr = read(cf)[0]
            mf.find_trigger(tr, threshold=threshold, savepath=ccsum_path)

    if True:
        # trigger_files = glob.glob(ccsum_path + "/*txt")
        trigger_files = glob.glob(ccsum_path + "/*_%s.txt" % evtid)
        trigger_files.sort()
        for file in trigger_files:
            print(file)
            mf.plot_trigger_simple(file, template_path=template_path,
                                   waveform_path=data_path,
                                   threshold=threshold,
                                   ccsum_path=ccsum_path, savepath=figure_path)
            # mf.plot_trigger(file, template_path="template",
            #                 waveform_path=data_path,
            #                 threshold=threshold,
            #                 ccsum_path=ccsum_path, savepath=figure_path)
